# Supplementary material for: Mycobacterium bovis-BCG Vaccination Induces Specific Pulmonary Transcriptome Biosignatures in Mice
Source: PLoS One. 2010 Jun 28;5(6):e11319. doi: 10.1371/journal.pone.0011319 (PMC2893133; doi:10.1371/journal.pone.0011319)
Supplement: Table S1 — List of pulmonary biosignature genes found after vaccination. (0.07 MB XLS) [file pone.0011319.s001.xls]

## Sheet: VU_ALL LUNG.txt
Table S1
Genbank	GeneSymbol	VU/UU	VU/UI3d	VU/UI14d	VU/VI3d	VU/VI14d	Description
NM_134438	Gpr37l1	20.2783	12.2997	11.1477	8.97142	10.6797	G protein-coupled receptor 37-like 1
NM_010059	Dmc1	13.4845	8.07339	6.68321	10.3127	17.0249	DMC1 dosage suppressor of mck1 homolog
NM_173031	BC066135	10.3125	8.48155	6.7235	6.07737	9.33595	cDNA sequence BC066135
NM_010311	Gnaz	8.7663	3.61849	6.50376	3.37431	4.87528	guanine nucleotide binding protein, alpha z subunit
NM_027741	Mro	8.67694	10.7079	5.89197	8.4407	8.458	Maestro
NM_007427	Agrp	8.24305	5.45987	6.50837	6.92302	2.81929	agouti related protein
AK008733	Chmp4c	7.89887	7.1705	5.10387	3.9279	4.41792	adult male stomach cDNA, RIKEN full-length enriched library, clone:2210015K02
NM_010810	Mmp7	6.97555	4.84877	6.09896	4.77563	3.00604	matrix metallopeptidase 7
NM_010461	Hoxb8	6.82352	5.94236	4.82635	7.6736	5.17094	homeo box B8
NM_013523	Fshr	6.626	3.77683	2.43574	3.01451	2.47042	follicle stimulating hormone receptor
NM_026037	Mboat2	6.48231	3.52951	5.54789	3.60199	3.15244	membrane bound O-acyltransferase domain containing 2, transcript variant 1
X64227	Adam3	6.24907	4.70323	4.81152	3.57919	4.41951	Cyrn mRNA for cyritestin
AK076795	ENSMUSG00000049427	6.20373	4.26585	2.89844	5.70388	3.41275	adult male testis cDNA, RIKEN full-length enriched library, clone:4930467D06
	ENSMUST00000054713	5.60571	6.02942	4.59029	9.64676	3.47483	predicted gene, ENSMUSG00000049700 [Source:MarkerSymbol;Acc:MGI:3642636]
XM_194370	Adamtsl3	5.59635	0.1941	0.255939	0.244849	0.26275	PREDICTED: ADAMTS-like 3
NM_023135	Sult1e1	5.56085	2.5709	2.47406	3.13402	2.59907	sulfotransferase family 1E, member 1
NM_146615	Olfr986	5.36604	3.39364	5.70764	3.17991	3.02953	olfactory receptor 986
NM_013925	Adat1	5.27043	5.77732	7.95442	3.72203	7.06651	adenosine deaminase, tRNA-specific 1
NM_133695	Cyp2d13	4.87235	2.45251	7.08687	2.3182	2.69667	cytochrome P450, family 2, subfamily d, polypeptide 13
AK032298	AK032298	4.87029	7.52709	4.81793	4.50452	8.52422	adult male olfactory brain cDNA, RIKEN full-length enriched library, clone:6430517G15
NM_001005232	Dbx1	4.86797	10.311	6.49248	13.4144	8.71707	developing brain homeobox 1
NM_011977	Slc27a1	4.80519	7.07346	7.14066	4.03858	6.94321	solute carrier family 27 (fatty acid transporter), member 1
NM_201365	BC050210	4.75243	3.05765	4.28663	2.85603	3.00693	cDNA sequence BC050210
NM_008166	Grid1	4.5265	7.85608	8.89883	6.00674	5.03526	glutamate receptor, ionotropic, delta 1
NM_001024645	BC036313	4.0194	2.7886	3.84441	3.28383	3.26437	cDNA sequence BC036313
NM_027543	Gpr173	3.54385	3.30393	3.71395	2.89313	2.54445	G-protein coupled receptor 173
BB630044	BB630044	3.34575	5.22989	6.22818	4.88695	4.37664	BB630044 RIKEN full-length enriched, adult female vagina cDNA clone 9930033F19 5'
NM_010681	Lama4	3.13857	0.162684	0.213803	0.282603	0.280523	laminin, alpha 4
AK088332	AK088332	3.11613	7.80175	11.9475	5.44593	7.6422	2 days neonate thymus thymic cells cDNA, RIKEN full-length, clone:E430013E17
AK156874	AK156874	2.98388	3.04686	2.6905	4.82824	2.67772	activated spleen cDNA, RIKEN full-length enriched library, clone:F830104F12
NM_008427	Kcnj4	2.96182	5.7709	3.48193	4.7621	4.13926	potassium inwardly-rectifying channel, subfamily J, member 4
NM_008867	Pla2r1	2.82252	0.447774	0.319675	0.495586	0.376219	phospholipase A2 receptor 1
BC025871	BC025871	2.54355	6.57741	5.44164	5.87438	4.94777	cDNA clone IMAGE:5029795, partial cds
NM_146408	Olfr1065	2.38145	5.41405	5.44657	3.26419	4.69416	olfactory receptor 1065
NM_010738	Ly6a	2.29958	0.439186	0.181482	0.416203	0.17712	lymphocyte antigen 6 complex, locus A
NM_010112	Efs	2.1	0.243869	0.257339	0.339673	0.330918	embryonal Fyn-associated substrate
NM_013843	Zfp53	1.99787	3.29731	3.3893	2.97515	3.12468	zinc finger protein 53
D86232	Ly6c	1.92148	0.507815	0.220197	0.472178	0.231952	mRNA for Ly-6C variant
NM_001042660	Smad7	1.76528	3.33583	6.43537	3.84765	5.06517	MAD homolog 7 (Drosophila)
AK151394	Spata13	1.7322	4.2056	5.50531	3.80742	3.92288	bone marrow macrophage cDNA, RIKEN full-length enriched library, clone:I830028P16
NM_016907	Spint1	0.578952	0.178685	0.230025	0.190601	0.223269	serine protease inhibitor, Kunitz type 1
NM_145137	Mgl2	0.578567	0.22169	0.165574	0.329962	0.256987	macrophage galactose N-acetyl-galactosamine specific lectin 2
NM_178661	Creb3l2	0.571383	0.317016	0.283799	0.396305	0.377842	cAMP responsive element binding protein 3-like 2
NM_016887	Cldn7	0.567311	0.152634	0.156601	0.145388	0.179498	claudin 7
NM_022420	Gprc5b	0.562373	0.0734777	0.0775471	0.106625	0.096219	G protein-coupled receptor, family C, group 5, member B
NM_177068	Olfml2b	0.560623	0.0335884	0.0475496	0.05187	0.0602496	olfactomedin-like 2B
NM_080637	Nme5	0.559631	0.269404	0.21666	0.238132	0.217909	expressed in non-metastatic cells 5
NM_194343	Trim45	0.55551	0.427067	0.387681	0.373234	0.382083	tripartite motif-containing 45
NM_031170	Krt8	0.549173	0.188702	0.178254	0.213898	0.217442	keratin 8
AK085780	Il1rl2	0.542602	0.388193	0.395795	0.401218	0.560607	16 days neonate heart cDNA, RIKEN full-length enriched library, clone:D830007N24
AF027707	Bok	0.541848	0.150674	0.110914	0.181327	0.166228	apoptosis activator Mtd
NM_025638	Gdpd1	0.539355	0.23198	0.181854	0.248688	0.293887	glycerophosphodiester phosphodiesterase domain containing 1
NM_010549	Il11ra1	0.533273	0.287762	0.218471	0.314319	0.318769	interleukin 11 receptor, alpha chain 1
NM_008012	Akr1b8	0.533144	0.295115	0.300615	0.340065	0.372645	aldo-keto reductase family 1, member B8
NM_010664	Krt18	0.531095	0.197956	0.15916	0.23966	0.201835	keratin 18
NM_029297	Dynlrb2	0.529439	0.13367	0.110002	0.125386	0.158644	dynein light chain roadblock-type 2
NM_007653	Cd63	0.520037	0.300643	0.270253	0.31924	0.314558	Cd63 antigen, transcript variant 2
AK005758	Lrrc51	0.519935	0.169056	0.123965	0.155168	0.189575	adult male testis cDNA, RIKEN full-length enriched library, clone:1700008D07
NM_133707	1810019J16Rik	0.518515	0.269969	0.294105	0.300464	0.435331	RIKEN cDNA 1810019J16 gene, transcript variant 2
NM_027480	Ankrd24	0.517081	0.306022	0.296476	0.349165	0.371807	ankyrin repeat domain 24
NM_146184	B3gnt8	0.515085	0.34954	0.401421	0.387665	0.356951	UDP-GlcNAc:betaGal beta-1,3-N-acetylglucosaminyltransferase 8, transcript variant 1
NM_015744	Enpp2	0.51233	0.107484	0.100193	0.152934	0.132083	ectonucleotide pyrophosphatase/phosphodiesterase 2
NM_010512	Igf1	0.512296	0.133597	0.122866	0.193221	0.155102	insulin-like growth factor 1, transcript variant 1
NM_001033149	Ttc9	0.510267	0.206892	0.13982	0.220557	0.176527	tetratricopeptide repeat domain 9
NM_207655	Egfr	0.509825	0.0686963	0.0527779	0.10117	0.0777603	epidermal growth factor receptor, transcript variant 1
NM_144919	Hdac11	0.504834	0.262747	0.266612	0.237568	0.258131	histone deacetylase 11
AK040520	Thsd4	0.494342	0.0898397	0.107625	0.0983484	0.1189	0 day neonate thymus cDNA, RIKEN full-length enriched library, clone:A430105A12
NM_001081416	Fndc1	0.493336	0.0286837	0.037788	0.0395298	0.0594911	fibronectin type III domain containing 1
NM_001033040	Gm166	0.493106	0.22755	0.250268	0.198056	0.299231	gene model 166
NM_009199	Slc1a1	0.488236	0.294586	0.183191	0.294668	0.344597	solute carrier family 1, member 1
NM_175638	Wnk4	0.487583	0.205202	0.251086	0.181979	0.208231	WNK lysine deficient protein kinase 4
NM_008189	Guca1a	0.483157	0.349016	0.304704	0.326211	0.233451	guanylate cyclase activator 1a
NM_029770	Unc5b	0.48264	0.121775	0.100155	0.174073	0.227971	unc-5 homolog B
NM_172961	Abat	0.476736	0.137585	0.118834	0.153512	0.2324	4-aminobutyrate aminotransferase
NM_172294	Sulf1	0.475896	0.0369126	0.0361627	0.0560183	0.0482285	sulfatase 1
AK011866	2610203C22Rik	0.47484	0.151642	0.12172	0.161962	0.350892	10 days embryo whole body cDNA, RIKEN full-length, clone:2610203C22
NM_197987	Trim37	0.474136	0.432078	0.311635	0.348044	0.398967	tripartite motif protein 37
NM_026496	Grhl2	0.460131	0.135388	0.167186	0.139205	0.196524	grainyhead-like 2 (Drosophila)
NM_175223	Dnali1	0.456573	0.097857	0.0809264	0.0993976	0.109329	dynein, axonemal, light intermediate polypeptide 1
NM_001081286	Fat1	0.451271	0.0809356	0.0908447	0.100402	0.144437	FAT tumor suppressor homolog 1 (Drosophila)
NM_008216	Has2	0.45063	0.0555865	0.072662	0.129026	0.0996364	hyaluronan synthase 2
NM_022415	Ptges	0.447483	0.206702	0.187647	0.331128	0.157682	prostaglandin E synthase
NM_138304	Calml4	0.441655	0.103577	0.0543373	0.105865	0.105065	calmodulin-like 4
XM_990348	Zfp618	0.440999	0.220957	0.241052	0.255982	0.276885	PREDICTED: similar to zinc finger protein 618
NM_008987	Ptx3	0.439188	0.0116054	0.00592589	0.0193658	0.0103609	pentraxin related gene
NM_133902	Sdsl	0.433873	0.214026	0.294424	0.283769	0.242346	serine dehydratase-like
NM_011255	Rbp4	0.433778	0.0507915	0.0613255	0.0585798	0.0910638	retinol binding protein 4, plasma
AK052617	AK052617	0.433337	0.263432	0.205255	0.269168	0.408742	0 day neonate kidney cDNA, RIKEN full-length enriched library, clone:D630006C15
NM_011330	Ccl11	0.431516	0.0114737	0.00983864	0.0192364	0.0157516	small chemokine (C-C motif) ligand 11
NM_009523	Wnt4	0.430222	0.207028	0.221596	0.298956	0.261038	wingless-related MMTV integration site 4
NM_028618	Dmkn	0.427978	0.18601	0.137766	0.187679	0.162977	dermokine, transcript variant 1
NM_027040	1700007K13Rik	0.427226	0.0932926	0.101622	0.113922	0.145524	RIKEN cDNA 1700007K13 gene
NM_001013581	Pard3	0.424745	0.257152	0.226743	0.260721	0.26263	par-3 (partitioning defective 3) homolog (C. elegans), transcript variant 1
NM_007742	Col1a1	0.420531	0.0216431	0.0334596	0.0323983	0.0496205	procollagen, type I, alpha 1
NM_001025192	Cxadr	0.416504	0.182796	0.139059	0.182621	0.182519	coxsackievirus and adenovirus receptor, transcript variant 1
AK159160	Myadm	0.415657	0.285795	0.207316	0.324363	0.39941	osteoclast-like cell cDNA, RIKEN full-length enriched library, clone:I420006A21
AK172940	Cep290	0.413127	0.30148	0.244341	0.309162	0.342673	mRNA for mKIAA0373 protein
NM_011340	Serpinf1	0.411485	0.0152132	0.0202349	0.0244442	0.0334758	serine (or cysteine) peptidase inhibitor, clade F, member 1
NM_153576	BC024561	0.404828	0.0730512	0.0849276	0.0626495	0.0714607	cDNA sequence BC024561
NM_170778	Dpyd	0.404618	0.246508	0.235731	0.350453	0.367641	dihydropyrimidine dehydrogenase
AK019664	Ak7	0.398727	0.0854073	0.0805243	0.0824376	0.15058	adult male testis cDNA, RIKEN full-length enriched library, clone:4930502N02
NM_010809	Mmp3	0.392797	0.0293455	0.0145364	0.0428832	0.0505771	matrix metallopeptidase 3
NM_031254	Trem2	0.390479	0.285532	0.243024	0.268195	0.228497	triggering receptor expressed on myeloid cells 2
NM_008935	Prom1	0.388427	0.140162	0.174343	0.182152	0.209868	prominin 1
NM_025749	Zfp474	0.380627	0.110035	0.0964577	0.13033	0.12915	zinc finger protein 474
NM_008579	Meig1	0.379888	0.101193	0.157671	0.122644	0.181132	meiosis expressed gene 1
NM_011127	Prrx1	0.378631	0.0297021	0.0384242	0.0458233	0.0434005	paired related homeobox1 , transcript variant 1
AK020928	Mlana	0.376234	0.0886294	0.0440709	0.119944	0.0835096	adult retina cDNA, RIKEN full-length enriched library, clone:A930034P04
NM_027963	Wdr16	0.375587	0.102514	0.0931175	0.0969505	0.141466	WD repeat domain 16
NM_010617	Kif13a	0.371014	0.197481	0.173814	0.264277	0.325944	kinesin family member 13A
AK033502	Chmp4c	0.370598	0.233531	0.136704	0.236443	0.259773	adult male colon cDNA, RIKEN full-length enriched library, clone:9030406H22
NM_011569	Tekt1	0.370274	0.0766954	0.0644956	0.0761918	0.110703	tektin 1
NM_011658	Twist1	0.366519	0.0467742	0.069289	0.0740134	0.0678975	twist gene homolog 1 (Drosophila)
AK045692	AK045692	0.363393	0.143138	0.120603	0.175093	0.270125	adult male corpora quadrigemina cDNA, RIKEN full-length, clone:B230304M04
NM_019978	Dclk1	0.360234	0.0873237	0.221234	0.203348	0.206237	doublecortin-like kinase 1
NM_207531	Agr3	0.359504	0.101559	0.0726922	0.0935867	0.116013	anterior gradient homolog 3 (Xenopus laevis)
AK013920	3100002J23Rik	0.357501	0.091506	0.0692256	0.0886854	0.103856	13 days embryo head cDNA, RIKEN full-length enriched library, clone:3100002J23
NM_009994	Cyp1b1	0.354976	0.0352035	0.0419219	0.0614994	0.0455611	cytochrome P450, family 1, subfamily b, polypeptide 1
NM_021041	Abcc9	0.353869	0.0629242	0.0695477	0.105245	0.15302	ATP-binding cassette, sub-family C (CFTR/MRP), member 9, transcript variant 2
NM_009701	Aqp5	0.351246	0.191014	0.110728	0.198762	0.217719	aquaporin 5
AK040702	A530016O06Rik	0.347664	0.256355	0.174196	0.220394	0.397865	adult male aorta and vein cDNA, RIKEN full-length enriched library, clone:A530016O06
NM_146039	Wdr60	0.334126	0.175336	0.151798	0.216328	0.274377	WD repeat domain 60
NM_001024614	1700007G11Rik	0.329634	0.0909532	0.0775183	0.0905745	0.133646	RIKEN cDNA 1700007G11 gene
AK005695	Speer5-ps1	0.328823	0.280382	0.244428	0.397635	0.293393	adult male testis cDNA, RIKEN full-length enriched library, clone:1700007C10
XM_001001143	Sbf2	0.326953	0.217154	0.216059	0.290578	0.319363	PREDICTED: SET binding factor 2
NM_007833	Dcn	0.318071	0.0102007	0.0108915	0.0153229	0.0164853	decorin
AK014074	Katnal2	0.317768	0.102065	0.0921641	0.0965493	0.12523	13 days embryo head cDNA, RIKEN full-length enriched library, clone:3110023G01
NM_172914	Ccdc113	0.314226	0.0899222	0.0643442	0.0790516	0.0987383	coiled-coil domain containing 113
AK078982	AK078982	0.304151	0.123608	0.162593	0.111857	0.28164	adult male epididymis cDNA, RIKEN full-length enriched library, clone:9230025J18
NM_028429	Fhad1	0.303432	0.109276	0.124196	0.0925829	0.144468	forkhead-associated (FHA) phosphopeptide binding domain 1
NM_029638	Abp1	0.302705	0.0613299	0.0376937	0.0492278	0.037599	amiloride binding protein 1 (amine oxidase, copper-containing)
BC099564	4930504H06Rik	0.291618	0.117669	0.0819492	0.0876257	0.108771	cDNA clone IMAGE:30916809.
NM_177789	Vsig4	0.285964	0.148111	0.104443	0.264265	0.108656	V-set and immunoglobulin domain containing 4
NM_001037997	Fert2	0.278347	0.16122	0.174835	0.189153	0.376519	fer (fms/fps related) protein kinase, testis specific 2, transcript variant 1
NM_177629	AU021034	0.269204	0.068728	0.0789175	0.0872357	0.121583	expressed sequence AU021034
AK041604	Dact2	0.267165	0.0702095	0.0964578	0.0936506	0.109859	3 days neonate thymus cDNA, RIKEN full-length enriched library, clone:A630024E20
NM_023557	Slc44a4	0.265994	0.100021	0.118378	0.10469	0.132076	solute carrier family 44, member 4
NM_029335	1700026D08Rik	0.264772	0.0781503	0.0588812	0.078863	0.114798	RIKEN cDNA 1700026D08 gene
NM_018866	Cxcl13	0.256906	0.068305	0.0891354	0.116154	0.0459031	chemokine (C-X-C motif) ligand 13
XM_149291	2810043G22Rik	0.254656	0.0332878	0.0498138	0.0421433	0.0663301	PREDICTED: RIKEN cDNA 2810043G22 gene
NM_007736	Col4a5	0.254612	0.105593	0.0518643	0.111395	0.150831	procollagen, type IV, alpha 5
NM_027399	Steap1	0.249059	0.0664878	0.0829198	0.0837445	0.0849339	six transmembrane epithelial antigen of the prostate 1
NM_133733	9030425E11Rik	0.235906	0.13012	0.0611751	0.165798	0.15732	RIKEN cDNA 9030425E11 gene
NM_028021	Myh14	0.232439	0.169224	0.0481616	0.162449	0.0927951	myosin, heavy polypeptide 14
NM_207531	Agr3	0.217693	0.0646061	0.0485586	0.0593215	0.0836066	anterior gradient homolog 3 (Xenopus laevis)
NM_029376	Speer4a	0.205866	0.138108	0.233018	0.263074	0.24331	spermatogenesis associated glutamate (E)-rich protein 4a
AK016128	4930555F03Rik	0.195051	0.162635	0.0423417	0.193432	0.157181	adult male testis cDNA, RIKEN full-length enriched library, clone:4930555F03
NM_198611	B3gnt4	0.19291	0.0673384	0.0814206	0.0637813	0.115508	UDP-GlcNAc:betaGal beta-1,3-N-acetylglucosaminyltransferase 4
NM_053123	Smarca1	0.191653	0.165835	0.035318	0.205404	0.150978	SWI/SNF related,matrix associated,actin dependent regulator of chromatin,subfamily a,member 1
NM_198666	ENSMUSG00000033219	0.182739	0.0948544	0.135733	0.150348	0.123361	predicted gene, ENSMUSG00000033219
NM_011448	Sox9	0.181108	0.0567521	0.0258616	0.0813973	0.0686216	SRY-box containing gene 9
AK020505	9430085L16Rik	0.162182	0.031717	0.150376	0.0551765	0.175713	12 days embryo embryonic body between diaphragm region and neck cDNA, RIKEN
NM_027893	Pvrl4	0.158678	0.252524	0.10301	0.258787	0.168464	poliovirus receptor-related 4
NM_207657	5031410I06Rik	0.144789	0.122861	0.201064	0.23808	0.134586	RIKEN cDNA 5031410I06 gene
AK035873	Lgi1	0.143949	0.149365	0.0159625	0.147543	0.070704	16 days neonate cerebellum cDNA, RIKEN full-length enriched library, clone:9630013A09
NM_145993	L3mbtl2	0.130957	0.111941	0.0458637	0.108775	0.077112	l(3)mbt-like 2 (Drosophila)
NM_009803	Nr1i3	0.118198	0.116143	0.0342415	0.12075	0.0914673	nuclear receptor subfamily 1, group I, member 3
NM_177261	Kndc1	0.105697	0.12193	0.030733	0.111492	0.0879777	kinase non-catalytic C-lobe domain (KIND) containing 1
NM_177913	A430089I19Rik	0.0667076	0.101855	0.0262231	0.0820486	0.0957849	RIKEN cDNA A430089I19 gene
NM_009700	Aqp4	0.0487859	0.0480574	0.0161518	0.0564274	0.0466801	aquaporin 4
