# Supplementary material for: Mycobacterium bovis-BCG Vaccination Induces Specific Pulmonary Transcriptome Biosignatures in Mice
Source: PLoS One. 2010 Jun 28;5(6):e11319. doi: 10.1371/journal.pone.0011319 (PMC2893133; doi:10.1371/journal.pone.0011319)
Supplement: Table S2 — List of biosignature genes found after infection. (0.02 MB XLS) [file pone.0011319.s002.xls]

## Sheet: Supplemental 2
Table S2
GenbankAccession	GeneSymbol	VI3d/UI3d	VI14d/UI14d	Description
NM_178259	Abca13	2.05599	2.41932	ATP-binding cassette, sub-family A (ABC1), member 13
NM_011410	Slfn4	2.16772	2.6813	schlafen 4
NM_177744	9030421J09Rik	5.15022	3.13694	RIKEN cDNA 9030421J09 gene (9030421J09Rik),
AK015331	4930438A08Rik	2.18412	1.96578	adult male testis cDNA, RIKEN full-length enriched library, clone:4930438A08
NM_009892	Chi3l3	1.85144	1.90858	chitinase 3-like 3
NM_010190	Fcnb	2.87441	2.02327	ficolin B
NM_010501	Ifit3	1.7791	1.85508	interferon-induced protein with tetratricopeptide repeats 3
NM_001005858	LOC667370	1.95806	1.96952	similar to interferon-induced protein with tetratricopeptide repeats 3
AK009163	2310005C01Rik	0.56	0.58	adult male tongue cDNA, RIKEN full-length enriched library, clone:2310005C01
NM_008920	Prg2	2.24662	3.12834	proteoglycan 2, bone marrow
NM_008694	Ngp	2.26803	2.53091	neutrophilic granule protein
NM_026862	Cd177	2.37452	2.08299	CD177 antigen
NM_007800	Ctsg	2.67524	2.14137	cathepsin G
NM_010738	Ly6a	3.3305	2.73441	lymphocyte antigen 6 complex, locus A
NM_007946	Epx	2.84955	3.2286	eosinophil peroxidase
NM_177448	Mogat2	2.3416	1.8297	monoacylglycerol O-acyltransferase 2
AB026047	Ms4a6d	1.89964	1.9803	mRNA for MS4A11
NM_010824	Mpo	3.21734	2.05699	myeloperoxidase
NM_019948	Clec4e	1.9476	1.77814	C-type lectin domain family 4, member e
AK084717	Spon1	3.1563	2.88749	13 days embryo heart cDNA, RIKEN full-length enriched library, clone:D330035F22
AY662646	A330102K04Rik	4.63107	3.02543	late erythroblast-1-like mRNA
NM_011854	Oasl2	3.79845	3.58079	2'-5' oligoadenylate synthetase-like 2
NM_008522	Ltf	2.05823	2.06472	lactotransferrin
